# Supplementary material for: A Bulk Oxygen Vacancy Dominating WO3−x Photocatalyst for Carbamazepine Degradation
Source: Nanomaterials (Basel). 2024 May 24;14(11):923. doi: 10.3390/nano14110923 (PMC11173414; doi:10.3390/nano14110923)
Supplement: Supplementary file 1 [file nanomaterials-14-00923-s001.zip]

Archive with 1 entries (1 files):
- nanomaterials-2955351-supplementary.pdf
